# Supplementary material for: Update of the Planktonic Diatom Genus Pseudo-nitzschia in Aotearoa New Zealand Coastal Waters: Genetic Diversity and Toxin Production
Source: Toxins (Basel). 2021 Sep 10;13(9):637. doi: 10.3390/toxins13090637 (PMC8473122; doi:10.3390/toxins13090637)
Supplement: Supplementary file 1 [file toxins-13-00637-s001.zip]

Archive with 1 entries (1 files):
- toxins-1340895-supplementary.pdf
